# Supplementary material for: Kinetics of Polycycloaddition of Flexible α-Azide-ω-Alkynes Having Different Spacer Length
Source: Polymers (Basel). 2023 Jul 21;15(14):3109. doi: 10.3390/polym15143109 (PMC10385033; doi:10.3390/polym15143109)
Supplement: Supplementary file 1 [file polymers-15-03109-s001.zip]

Archive with 1 entries (1 files):
- polymers-2473822-supplementary.pdf
